# Supplementary material for: Proteomic Changes of Alveolar Lining Fluid in Illnesses Associated with Exposure to Inhaled Non-Infectious Microbial Particles
Source: PLoS One. 2014 Jul 17;9(7):e102624. doi: 10.1371/journal.pone.0102624 (PMC4102538; doi:10.1371/journal.pone.0102624)
Supplement: Table S1 — Identified proteins. (XLSX) [file pone.0102624.s005.xlsx]

## Sheet: SupplementaryTable S1
Supplementary table S1. List of Protein Identifications
Student t-test and average ratio values are from CTR versus one or all of the study groups (AME,DBRI, HP, SARC)
UniProtKB Entry Name	T-test	Av. Ratio	Observed Expression Change	UniProt Acc	Protein Name	Mascot Score	Unique Peptides	Protein Mass (Da)	Function	CTR Mean	SD	AME Mean	SD	DBRI Mean	SD	HP Mean	SD	SARC Mean	SD
A1ATa	0.029	-2.24	DBRI up, AME down	P01009	Alpha-1-antitrypsin	104	1	46878	Inhibitor of serine proteases	-0.106518	0.110512	-0.307505	0.250863	0.0758568	0.187047	-0.0342232	0.210933	-0.104569	0.0829259
A1BG	0.015	1.59	AME,HP,SARC,DBRI up	P04217	Alpha-1B-glycoprotein	97	4	54790	Unknown	-0.259664	0.317014	0.0210038	0.0737249	-0.0423688	0.314276	0.0426503	0.0578147	0.0462788	0.200059
ANXA2	0.046	-1.97	HP,SARC,AME,DBRI down	P07355	Annexin A2	57	3	38808	Angiogenesis, Body fluid secretion	0.168245	0.17905	-0.0706964	0.263294	0.0998962	0.314699	-0.0762183	0.154887	0.00856725	0.566017
ANXA5	0.014	-2.06	HP, AME down	P08758	Annexin A5	100	5	35971	Blood coagulation, Hemostasis	0.187469	0.302095	-0.0601714	0.145115	-0.0049678	0.235972	-0.20902	0.28051	-0.133455	0.464254
ANXA5	0.038	-1.69	HP, AME down	P08758	Annexin A5	973	21	35971	Blood coagulation, Hemostasis	0.33034	0.161313	-0.0823806	0.298656	0.178695	0.227622	0.027357	0.129461	0.0723925	0.485259
APOA1	0.00074	8.1	HP, AME, DBRI up	P02647	Apolipoprotein A-I	139	10	30778	Cholesterol, lipid and steroid metabolism	-0.850128	0.210193	0.133475	0.400491	-0.19708	0.374256	0.072726	0.178035	-0.340155	0.45393
APOH	0.0022	10.75	HP, AME up	P02749	Beta-2-glycoprotein 1	40	2	39584	Blood coagulation	-0.763134	0.243598	0.071976	0.221086	-0.418575	0.282743	0.317956	0.11859	-0.415278	0.207105
B2MG	0.00065	-2.54	AME, HP, SARC down	P61769	Beta-2-microglobulin	33	2	13820	Immune response	0.345868	0.125561	-0.0518225	0.0925486	0.402776	0.287016	-0.0302813	0.0495289	-0.174016	0.140896
B2MG	0.014	-2.21	AME, HP, SARC down	P61769	Beta-2-microglobulin	32	4	13820	Immune response	0.221252	0.146198	-0.152818	0.257391	0.255154	0.386162	-0.0702245	0.14588	-0.0868925	0.217775
CERU	0.01	-1.92	SARC down	P00450	Ceruloplasmin	51	2	122983	Ion transport	0.0295237	0.390635	0.0865872	0.199906	0.0240454	0.211239	-0.310351	0.213253	-0.511401	0.598879
CFAB	0.00076	5.1	HP, AME up	P00751	Complement factor B Bb fragment	102	5	56537 (85533)	Complement activation	-0.47269	0.232948	-0.051995	0.381813	-0.470361	0.4405	0.255899	0.179235	-0.0311123	0.479964
CO4A	0.0022	4.44	AME, DBRI up	P0C0L4	Complement C4 gamma chain	144	8	32499 (194247)	Complement activation	-0.255679	0.158166	0.327244	0.290997	0.169405	0.313399	-0.280317	0.283055	-0.031089	0.380336
FABP4	0.04	-2.02	AME, HP down	P15090	Fatty acid-binding protein 4	127	3	14824	Lipid transport protein, Inflammatory response	0.278654	0.155034	-0.112058	0.364308	0.0685566	0.242006	-0.076614	0.327962	0.0669643	0.313776
FIBB	0.003	4.56	HP, SARC, AME up	P02675	Fibrinogen beta chain	78	4	56577	Blood coagulation, Hemostasis	-0.456421	0.308803	-0.092193	0.0674357	-0.321505	0.155769	0.273844	0.183049	0.244372	0.206356
FIBG	0.041	1.8	AME up	P02679	Fibrinogen gamma chain	151	9	52106	Blood coagulation, Hemostasis	-0.212132	0.202376	0.0541354	0.160648	-0.188567	0.253913	-0.088867	0.0947652	-0.0190398	0.329843
H2B1C	0.0097	1.64	AME,SARC,HP,DBRI up	P62807	Histone H2B type 1	124	3	13942	Defense response to bacterium, Nucleosome assembly	-0.243216	0.11628	-0.0255622	0.101656	-0.0524472	0.117823	0.172093	0.296232	0.188135	0.30239
H2B-H4	0.00051	5.12	HP, AME, DBRI up	P62807	Histone H2B type 1	245	5	13898	Defense response to bacterium, Nucleosome assembly	-0.406311	0.225257	0.157307	0.333738	-0.178861	0.113615	0.335546	0.122114	-0.126647	0.228173
				P62805	Histone H4	141	5	11360	Nucleosome assembly, Defense response to bacterium
H4	0.0012	5.1	HP, AME up	P62805	Histone H4	70	3	11360	Nucleosome assembly, Defense response to bacterium	-0.421319	0.208937	0.130571	0.286718	-0.167645	0.110262	0.336642	0.0405815	-0.081065	0.19825
HEMO	0.023	1.57	HP up	P02790	Hemopexin	401	19	52385	Host-virus interaction, Transport	-0.057479	0.0967937	0.0532724	0.204955	0.0430454	0.132257	0.132713	0.11813	-0.0151538	0.125689
HPT	0.028	1.81	AME,SARC,DBRI up	P00738	Haptoglobin beta chain	264	13	27674 (45861)	Acute-phase response	-0.326746	0.331858	-0.0134422	0.163448	0.004663	0.168938	-0.233384	0.184503	0.0835702	0.368089
HPT	0.014	2.54	AME,SARC,DBRI up	P00738	Haptoglobin beta chain	63	6	27674 (45861)	Acute-phase response	-0.335732	0.256239	-0.003897	0.174775	0.0985928	0.209554	-0.0692993	0.119472	0.0813808	0.164044
HPT	0.0087	2.32	HP,AME,SARC up	P00738	Haptoglobin beta chain	47	3	27674 (45861)	Acute-phase response	-0.375276	0.35718	-0.0451524	0.0965953	-0.129649	0.296305	0.239028	0.0910306	0.171886	0.348987
IGHA2	0.0129	2.06	HP, AME up	P01877	Ig alpha-2 chain C region	338	12	(38486)	Immune response	-0.205087	0.177506	0.220383	0.348368	-0.278917	0.267005	0.461682	0.101194	-0.191757	0.0748345
IGHA2	3.8e-06	17.41	HP, AME, SARC up	P01877	Ig alpha-2 chain C region	287	10	(38486)	Immune response	-0.234801	0.146366	0.091675	0.290504	-0.0831334	0.132224	0.0752618	0.158044	-0.217706	0.207186
IGHA2	9.9e-06	8.23	HP, AME up	P01877	Ig alpha-2 chain C region	260	10	(38486)	Immune response	-0.725126	0.167352	0.0402412	0.479695	-0.651536	0.390495	0.511771	0.179428	-0.341757	0.253458
IGHA2	0.00033	16.79	HP, AME up	P01877	Ig alpha-2 chain C region	218	9	(38486)	Immune response	-0.673842	0.143161	0.0667906	0.43082	-0.646327	0.323223	0.244348	0.148468	-0.377602	0.268877
IGHA2	0.00075	12.41	HP, AME up	P01877	Ig alpha-2 chain C region	796	16	(38486)	Immune response	-0.70829	0.277941	0.073322	0.409293	-0.669172	0.218689	0.526108	0.239467	-0.450789	0.269846
IGHA2	0.00011	6.53	HP, AME up	P01877	Ig alpha-2 chain C region	488	13	(38486)	Immune response	-0.635011	0.337281	-0.006576	0.421913	-0.449019	0.134822	0.492426	0.229807	-0.365978	0.374931
IGHA2	0.00011	12.94	HP, AME up	P01877	Ig alpha-2 chain C region	121	6	(38486)	Immune response	-0.525993	0.120281	0.0528508	0.442823	-0.472256	0.231747	0.255976	0.233204	-0.26893	0.280593
IGHA2	0.0016	8.17	HP, AME up	P01877	Ig alpha-2 chain C region	61	4	(38486)	Immune response	-0.642088	0.219789	0.100351	0.354445	-0.620775	0.269543	0.475778	0.206215	-0.317573	0.327632
IGHA2	0.00021	10.98	HP, AME up	P01877	Ig alpha-2 chain C region	81	4	(38486)	Immune response	-0.560639	0.350566	0.104229	0.361637	-0.462814	0.192307	0.413888	0.16684	-0.257927	0.271442
IGHA2	0.00011	12.62	HP, AME up	P01877	Ig alpha-2 chain C region	57	2	(38486)	Immune response	-0.602664	0.224895	0.175681	0.392472	-0.556784	0.367184	0.452449	0.178699	-0.351136	0.366534
IGHA2	1.3e-05	13.08	HP, AME up	P01877	Ig alpha-2 chain C region	613	14	(38486)	Immune response	-0.697955	0.267098	0.110332	0.435505	-0.569857	0.377522	0.425169	0.209233	-0.218806	0.409426
IGHG2	0.0049	10.11	AME, HP up	P01859	Ig gamma-2 chain C region	267	11	(36596)	Innate immune response, Complement activation	-0.746131	0.218533	0.132639	0.457438	-0.501645	0.453852	0.388049	0.156998	-0.366636	0.392848
IGHG2	0.0047	12.69	AME, HP up	P01859	Ig gamma-2 chain C region	401	11	(36596)	Innate immune response, Complement activation	-0.963243	0.255108	0.0537908	0.424124	-0.439076	0.36248	-0.144485	0.573794	-0.484837	0.636559
IGHG2	0.0036	18.52	AME, HP, SARC up	P01859	Ig gamma-2 chain C region	439	12	(36596)	Innate immune response, Complement activation	-0.6259	0.236011	0.178538	0.468729	-0.219562	0.484046	-0.188577	0.241754	-0.40359	0.525409
IGHG2	0.0036	19.05	AME up	P01859	Ig gamma-2 chain C region	359	12	(36596)	Innate immune response, Complement activation	-0.772918	0.243556	0.102987	0.513666	-0.391766	0.41706	-0.300499	0.381572	-0.392795	0.592409
IGHG2	0.0057	12.53	AME up	P01859	Ig gamma-2 chain C region	716	16	(36596)	Innate immune response, Complement activation	-0.92334	0.176656	0.0756746	0.519821	-0.386948	0.462826	-0.292403	0.424523	-0.316292	0.455012
IGHG2	0.0033	12.53	AME,HP,SARC,DBRI up	P01859	Ig gamma-2 chain C region	511	12	(36596)	Innate immune response, Complement activation	-0.884986	0.265522	0.172278	0.560983	-0.399418	0.460649	-0.309585	0.621769	-0.489537	0.601252
IGHG2	0.0031	13.7	AME, HP up	P01859	Ig gamma-2 chain C region	264	10	(36596)	Innate immune response, Complement activation	-0.848511	0.292218	0.0874082	0.476733	-0.379045	0.403949	-0.318511	0.59903	-0.298662	0.496771
IGHG2	0.0018	14.17	AME, HP, DBRI up	P01859	Ig gamma-2 chain C region	926	15	(36596)	Innate immune response, Complement activation	-0.897282	0.23016	0.079484	0.483915	-0.443969	0.409022	-0.221279	0.522426	-0.324169	0.48954
IGHG2	0.0017	24.73	AME, HP, DBRI up	P01859	Ig gamma-2 chain C region	410	9	(36596)	Innate immune response, Complement activation	-0.881963	0.24696	0.083912	0.454742	-0.434896	0.397157	-0.198744	0.531009	-0.437269	0.569593
IGJ	0.0012	4.86	HP, AME up	P01591	Immunoglobulin J chain	140	4	18543	Immune response	-1.1133	0.284344	0.213164	0.426223	-0.431595	0.399428	0.222234	0.537693	-0.373305	0.728558
IGJ	0.00015	4.45	HP, AME up	P01591	Immunoglobulin J chain	141	5	18543	Immune response	-0.282003	0.243571	0.212208	0.39642	-0.443049	0.258356	0.445658	0.141096	-0.275638	0.140214
LEG3	0.0126	3.05	HP, AME up	P17931	Galectin-3	45	3	26193	Innate immune response, Cell differentiation	-0.225529	0.281739	0.207046	0.194455	-0.238624	0.374576	0.296783	0.194891	-0.0586042	0.19245
NPC2	0.0065	-2.61	HP, SARC, AME down	P61916	Epididymal secretory protein E1	39	2	16902	Cholesterol, lipid and steroid metabolism	0.27815	0.146276	0.0436452	0.158846	0.2541	0.419524	-0.0454795	0.121175	-0.139557	0.22537
NPC2	0.0019	-2.91	SARC, AME, HP down	P61916	Epididymal secretory protein E1	48	2	16902	Cholesterol, lipid and steroid metabolism	0.287273	0.143753	-0.05808	0.173418	0.240021	0.407884	-0.0399415	0.173096	-0.188852	0.189313
PIGR	0.046	-1.74	SARC down	P01833	Polymeric immunoglobulin receptor	55	6	64647 (84429)	Secretion of polymeric IgA and IgM	-0.0552667	0.275887	-0.0497928	0.177501	0.0083256	0.185094	-0.145674	0.287661	-0.273464	0.238319
PIGR	0.011	-1.6	AME down	P01833	Polymeric immunoglobulin receptor	362	13	64647 (84429)	Secretion of polymeric IgA and IgM	0.0773665	0.180727	-0.127412	0.148059	0.0403876	0.145402	0.0555667	0.144919	0.139479	0.127266
PRDX5	0.015	-5.65	SARC down	P30044	Peroxiredoxin-5	115	3	22301	Response to reactive oxygen species, Inflammatory response	0.0773427	0.394862	0.039544	0.290286	-0.124683	0.278918	-0.235646	0.236556	-0.570841	0.141217
S10A8	0.0076	6.18	AME up	P05109	Protein S100-A8	213	8	10885	Regulation of inflammatory processes and immune response	-0.543528	0.434604	0.272245	0.336153	-0.225767	0.241562	-0.0307087	0.643872	-0.196552	0.56467
SBP1	0.0016	2.63	HP up	Q13228	Selenium-binding protein 1	140	3	52928	Protein transport	-0.263873	0.151717	-0.0048334	0.292049	-0.165875	0.303705	0.168308	0.104529	-0.142813	0.226266
SEMG1	0.0021	27.68	AME,HP,DBRI,SARC up	P04279	Semenogelin 1	48	2	52157	Formation of a gel matrix	-1.10583	0.250776	0.146284	0.576667	-0.404299	0.385886	-0.138268	0.608879	-0.355998	0.728714
SEMG1	0.0065	2.37	HP, AME up	P04279	Semenogelin 1 fragment	304	12	(52157)	Formation of a gel matrix	-0.184776	0.188963	0.13309	0.208196	-0.180616	0.152708	0.207911	0.120226	-0.0935915	0.183607
SODC	0.023	-2.66	HP down	P00441	Superoxide dismutase [Cu-Zn]	89	4	16154	Removal of superoxide radicals	0.133734	0.238215	0.0416308	0.268405	0.211381	0.174977	-0.267782	0.188553	-0.20461	0.505971
THIO	0.027	-2.48	HP down	P10599	Thioredoxin	131	2	12015	Response to intracellular nitric oxide	0.377633	0.222533	0.0654664	0.265302	0.154947	0.434775	-0.0135283	0.228275	0.130679	0.464831
TRFE	0.038	-2.58	HP down	P02787	Serotransferrin	284	8	79294	Iron transport	0.103681	0.434951	-0.190301	0.178102	-0.0464118	0.162148	-0.367964	0.153418	-0.10568	0.0812449
TRFE	0.0032	9.59	SARC, HP up	P02787	Serotransferrin	59	2	79294	Iron transport	-0.358908	0.235733	-0.01293	0.320244	-0.141611	0.216254	0.231272	0.291006	0.54062	0.455073
TRFE	0.0041	5.57	SARC, HP, AME up	P02787	Serotransferrin	59	2	79294	Iron transport	-0.354903	0.0911607	0.0088158	0.35686	-0.358561	0.297988	0.248549	0.310456	0.281893	0.387642
TRFE	0.00026	2.79	HP, AME up	P02787	Serotransferrin; fragment	145	13	(79294)	Iron transport	-0.215064	0.0976956	0.0676192	0.210182	-0.0863718	0.114308	0.225459	0.128598	-0.074107	0.10225
TRFE	0.01	2.57	AME up	P02787	Serotransferrin; fragment	24	4	(79294)	Immune response	-0.252591	0.234137	0.172452	0.195305	-0.0677424	0.257932	0.00959867	0.0564321	-0.0153887	0.458591
VTDB	0.003	2.48	HP, AME up	P02774	Vitamin D-binding prot	330	16	54526	Vitamin transport	-0.241231	0.181748	0.082	0.12	-0.410993	0.863789	0.176184	0.0894825	0.07	0.2
ZA2Ga	0.047	-2.03	DBRI up, AME down	P25311	Zinc-alpha-2-glycoprotein	243	8	34465	Immune response, Antigen processing	-0.0852522	0.151794	-0.132267	0.108477	0.133352	0.224134	-0.059631	0.146352	0.045877	0.0754278
a = Student t-test and average ratio values are from DBRI versus AME comparison
