# Supplementary material for: Proteomic Changes of Alveolar Lining Fluid in Illnesses Associated with Exposure to Inhaled Non-Infectious Microbial Particles
Source: PLoS One. 2014 Jul 17;9(7):e102624. doi: 10.1371/journal.pone.0102624 (PMC4102538; doi:10.1371/journal.pone.0102624)
Supplement: Table S2 — DAVID enrichment analysis. (XLSX) [file pone.0102624.s006.xlsx]

## Sheet: DAVID enrichment analysis
	Supplementary table S2. Gene ontology categories enriched among identified and differentially expressed proteins.
	Significant GO categories were identified using DAVID Bioinformatics resources 6.7. (Counts ≥ 5, Pvalue ≤ E-5 )
	CATEGORY	TERM	COUNT	PVALUE
	GOTERM_BP_FAT	GO:0006879~cellular iron ion homeostasis	5	5.93E-7
	GOTERM_BP_FAT	GO:0055072~iron ion homeostasis	5	1.10E-6
	GOTERM_BP_FAT	GO:0009611~response to wounding	10	1.39E-6
	GOTERM_BP_FAT	GO:0050878~regulation of body fluid levels	6	1.32E-5
	GOTERM_BP_FAT	GO:0042592~homeostatic process	10	2.37E-5
	GOTERM_BP_FAT	GO:0050817~coagulation	5	7.18E-5
	GOTERM_BP_FAT	GO:0007596~blood coagulation	5	7.18E-5
	GOTERM_BP_FAT	GO:0007599~hemostasis	5	8.97E-5
	GOTERM_CC_FAT	GO:0005576~extracellular region	24	6.47E-13
	GOTERM_CC_FAT	GO:0044421~extracellular region part	15	1.30E-8
	GOTERM_CC_FAT	GO:0005615~extracellular space	13	2.80E-8
	GOTERM_CC_FAT	GO:0030141~secretory granule	6	6.61E-5
	GOTERM_MF_FAT	GO:0008289~lipid binding	8	3.60E-5
	SP_PIR_KEYWORDS	plasma	12	2.15E-18
	SP_PIR_KEYWORDS	duplication	13	1.03E-15
	SP_PIR_KEYWORDS	secreted	21	5.37E-14
	SP_PIR_KEYWORDS	disulfide bond	24	9.75E-13
	SP_PIR_KEYWORDS	acute phase	6	1.06E-9
	SP_PIR_KEYWORDS	signal	20	7.41E-8
	SP_PIR_KEYWORDS	pyrrolidone carboxylic acid	6	8.24E-8
	SP_PIR_KEYWORDS	glycoprotein	22	2.11E-7
	SP_PIR_KEYWORDS	liver	5	2.69E-6
	UP_SEQ_FEATURE	disulfide bond	24	5.07E-13
	UP_SEQ_FEATURE	signal peptide	20	8.23E-8
	UP_SEQ_FEATURE	glycosylation site:N-linked (GlcNAc...)	19	2.00E-5
